# Supplementary material for: Genomic characterization of a bla KPC-2–producing IncM2 plasmid harboring transposon ΔTn6296 in Klebsiella michiganensis
Source: Front Cell Infect Microbiol. 2024 Nov 12;14:1492700. doi: 10.3389/fcimb.2024.1492700 (PMC11588702; doi:10.3389/fcimb.2024.1492700)
Supplement: Supplementary file 1 [file Table1.xlsx]

## Sheet: Sheet1
Supplementary table S1 Information of the 46 Klebsiella michiganensis genomes downloaded from NCBI
Organism	Strain	BioSample	BioProject	Assembly Accession	Assembly Level	Collection Date	Location	Host	ST	Plasmid content
K. michiganensis	S17_CRE17	SAMN16387636	PRJNA667445	GCA_026703225.1	Scaffold	2017-7	USA	Homo sapiens	242*	IncFIA(HI1)、IncFII(K)、IncFII(pCRY)、IncC
K. michiganensis	GEO_49_Down_A	SAMN09289758	PRJNA472583	GCA_004024445.1	Scaffold	2017	USA	Environment	127	IncFIB(K)(pCAV1099-114)、IncFII(Yp)、IncFII(pBK30683)、Col440l
K. michiganensis	KO16290	SAMN12220030	PRJNA552260	GCA_014856135.1	Contig	2014-10	Germany	Homo sapiens	29	IncFIB(K)、IncN
K. michiganensis	KO17045	SAMN12220031	PRJNA552260	GCA_014856145.1	Contig	2014-12	Germany	Homo sapiens	29	IncFIB(K)、IncN
K. michiganensis	K210011	SAMN19728927	PRJNA738449	GCA_019460145.1	Scaffold	2021-02	China	Homo sapiens	91	IncFIB(K)、IncFIB(pQil) 、IncFII(K)、IncHI2A
K. michiganensis	KO14641	SAMN12220019	PRJNA552260	GCA_014856375.1	Contig	2014-07	Germany	Food	unknown	IncFIA(pBK30683)、IncFIB(K)、IncN、Col(PHAD28)
K. michiganensis	KO13047	SAMN12220016	PRJNA552260	GCA_014856435.1	Contig	2014-05	Germany	Homo sapiens	unknown	IncFIA(pBK30683)、IncFIB(K)、IncN
K. michiganensis	KO13137a	SAMN12220018	PRJNA552260	GCA_014856385.1	Contig	2014-05	Germany	Homo sapiens	unknown	IncFIA(pBK30683)、IncFIB(K)、IncN
K. michiganensis	KO13048	SAMN12220017	PRJNA552260	GCA_014856365.1	Contig	2014-05	Germany	Homo sapiens	unknown	IncFIA(pBK30683)、IncFIB(K)、IncN
K. michiganensis	KO14657	SAMN12220020	PRJNA552260	GCA_014856335.1	Contig	2014-07	Germany	Environment	unknown	IncFIA(pBK30683)、IncFIB(K)、IncN
K. michiganensis	KO16162	SAMN12220021	PRJNA552260	GCA_014856345.1	Contig	2014-07	Germany	Environment	unknown	IncFIA(pBK30683)、IncFIB(K)、IncN、Col(PHAD28)
K. michiganensis	CCRI-24235	SAMN20153793	PRJNA744893	GCA_019803065.1	Complete	2017	Canada	Homo sapiens	unknown	IncN2、IncP1
K. michiganensis	YL6-1	SAMN21892164	PRJNA767184	GCA_022343245.1	Complete	2021-06	China	Homo sapiens	27	IncC、IncQ1
K. michiganensis	K518	SAMN07551913	PRJNA393093	GCA_002290285.1	Complete	2017-01	China	Homo sapiens	27	IncFII(Yp)、IncX3
K. michiganensis	K516	SAMN07315162	PRJNA393093	GCA_002216835.1	Complete	2017-01	China	Homo sapiens	27	IncFII(Yp)、IncX3
K. michiganensis	SCKM090650	SAMN14379875	PRJNA353728	GCA_014654995.1	Contig	2019-05	China	Environment	85	IncFIB(K)、IncFII(Yp)、Col(PHAD28)
K. michiganensis	MGYG-HGUT-02351	SAMEA5851855	PRJEB33885	GCA_902386125.1	Contig	unknown	USA	Homo sapiens	202	IncFIA(HI1)、IncFII(K)、IncFII(Yp)、IncC
K. michiganensis	fxq	SAMN27163261	PRJNA821554	GCA_022869885.1	Complete	2021-02	China	Homo sapiens	202	IncU
K. michiganensis	HD4379	SAMN32786818	PRJNA925298	GCA_031800275.1	Contig	2018-01	China	Homo sapiens	202	IncFIA(HI1)、IncFII(Yp)、IncFII(Yp)
K. michiganensis	xz176	SAMN19797155	PRJNA739673	GCA_019050695.1	Contig	2019-04	China	Homo sapiens	108	IncFIB(K)(pCAV1099-114)
K. michiganensis	HD8405	SAMN32786838	PRJNA925298	GCA_031799495.1	Contig	2021-01	China	Homo sapiens	108	IncX6、IncN
K. michiganensis	HD7768	SAMN32786837	PRJNA925298	GCA_031799455.1	Contig	2020-08	China	Homo sapiens	43	IncFIB(K)、IncHI2、IncHI2A
K. michiganensis	HD2691	SAMN32786817	PRJNA925298	GCA_031800315.1	Contig	2017-09	China	Homo sapiens	43	IncFII(Yp)、IncC、pKPC-CAV1321
K. michiganensis	HD6177	SAMN32786821	PRJNA925298	GCA_031800135.1	Contig	2019-08	China	Homo sapiens	43	IncFII(Yp)、IncC、pKPC-CAV1321
K. michiganensis	CAV1755	SAMN03733822	PRJNA246471	GCA_001938605.1	Contig	2012-12	USA	Homo sapiens	317	IncFIA(HI1)、IncFIB(K)(pCAV1099-114)、IncFII(Yp)、IncC、IncM1、pKPC-CAV1193
K. michiganensis	HGDC6_1	SAMN34128741	PRJNA953974	GCA_029960265.1	Contig	2021-11	Ecuador	Homo sapiens	180	IncFIB(K)、IncFII(Yp)、IncN、pKPC-CAV1321、Col(PHAD28)
K. michiganensis	HEE22_1	SAMN34128711	PRJNA953974	GCA_029960425.1	Contig	2021-12	Ecuador	Homo sapiens	135	IncFIB(K)、IncFIB(pQil)、IncFII(K)、pKPC-CAV1321
K. michiganensis	ARGID_31680	SAMEA11350720	PRJEB48990	GCA_922826575.1	Contig	2019	United Kingdom	Homo sapiens	88	IncFIB(K)、IncFIB(pNDM-Mar)、IncFIB(pQil)、IncFII(K)、IncFII(Yp)、IncHI1B(pNDM-MAR)、IncN、Col440l
K. michiganensis	GEO_33_Up_A	SAMN09289747	PRJNA472583	GCA_004024205.1	Scaffold	2017	USA	Environment	88	IncFIB(K)、IncFII(K)、IncFII(Yp)、IncC、IncM1、Col440l
K. michiganensis	ARGID_31165	SAMEA11350711	PRJEB48990	GCA_922832915.1	Contig	2019	United Kingdom	Homo sapiens	unknown	IncFIA(HI1)、IncFIB(K)、IncFIB(pQil)、IncFII、IncFII(K)、Col440l、Col(PHAD28)
K. michiganensis	LS81	SAMN23798052	PRJNA787314	GCA_021228995.1	Complete	2021-02	China	Homo sapiens	196	IncM2
K. michiganensis	ARGID_32776	SAMEA11350716	PRJEB48990	GCA_922831305.1	Contig	2019	United Kingdom	Homo sapiens	194	IncM1、IncN、Col(PHAD28)
K. michiganensis	CCBH27439	SAMN27549421	PRJNA677881	GCA_023093655.1	Contig	2019-07	Brazil	Homo sapiens	50	IncFIB(K)(pCAV1099-114)、IncU、IncM1、Col(PHAD28)、Col440ll、pKPC-CAV1321
K. michiganensis	97_38	SAMN06014568	PRJNA353361	GCA_001945455.1	Contig	1997	USA	Homo sapiens	50	IncFIA(HI1)、IncFII(pKP91)、IncN、IncC
K. michiganensis	SCKM020008	SAMN07609115	PRJNA353728	GCA_002852935.1	Scaffold	2016-11	China	Homo sapiens	50	IncFIA(HI1)、IncFII(Yp)、Col440l
K. michiganensis	KO13459-1	SAMN12219632	PRJNA552260	GCA_014855615.1	Contig	2017-06	Germany	Environment	381	IncN
K. michiganensis	YDC736-2	SAMN07974482	PRJNA416908	GCA_002887605.1	Contig	unknown	USA	Homo sapiens	205*	IncFIB(K)、IncN、ColRNAI
K. michiganensis	KO45182	SAMN16933258	PRJNA700516	GCA_017114595.1	Scaffold	2018-07	Czech Republic	Homo sapiens	84	IncFII(Yp)、IncN4、IncR、Col440l
K. michiganensis	BSI-KPN166	SAMN29985876	PRJNA862643	GCA_025263805.1	Complete	2018-07	China	Homo sapiens	40	IncFIA(HI1)、IncFIB(K)(pCAV1099-114)、IncFII(K)、IncN3、pKPC-CAV1321
K. michiganensis	23-C-YW-24	SAMN37637274	PRJNA1023011	GCA_032744755.1	Scaffold	2023-02	China	Environment	226	IncFIB(K)、IncFII(Yp)、IncU
K. michiganensis	23-C-JX-72	SAMN37637159	PRJNA1023011	GCA_032746795.1	Scaffold	2023-02	China	Environment	226	IncFIB(K)、IncFII(Yp)
K. michiganensis	23-C-YW-49-1	SAMN37637278	PRJNA1023011	GCA_032744695.1	Scaffold	2023-02	China	Environment	226	IncFIB(K)、IncFII(Yp)、Col3M
K. michiganensis	B1-2a	SAMN35448361	PRJNA977051	GCA_030164645.1	Scaffold	2023	China	Environment	226	IncFIB(K)、IncFII(Yp)、IncU
K. michiganensis	C118-2	SAMN35731267	PRJNA983571	GCA_030542385.1	Scaffold	2023-01	China	Environment	226	IncFIB(K)、IncFII(Yp)、IncU
K. michiganensis	C289-1	SAMN35731266	PRJNA983571	GCA_030542365.1	Scaffold	2023-01	China	Environment	226	IncFIB(K)、IncFII(Yp)
K. michiganensis	M818-2	SAMN35731265	PRJNA983571	GCA_030542425.1	Scaffold	2023-01	China	Environment	226	IncFIB(K)、IncFII(Yp)、IncU
